# Supplementary material for: Overexpression of the Vitronectin V10 Subunit in Patients with Nonalcoholic Steatohepatitis: Implications for Noninvasive Diagnosis of NASH
Source: Int J Mol Sci. 2018 Feb 18;19(2):603. doi: 10.3390/ijms19020603 (PMC5855825; doi:10.3390/ijms19020603)
Supplement: Supplementary file 1 [file ijms-19-00603-s001.zip]

Archive with 2 entries (2 files):
- Table S2.xlsx
- Table S1.xlsx
