# Supplementary material for: Overexpression of the Vitronectin V10 Subunit in Patients with Nonalcoholic Steatohepatitis: Implications for Noninvasive Diagnosis of NASH
Source: Int J Mol Sci. 2018 Feb 18;19(2):603. doi: 10.3390/ijms19020603 (PMC5855825; doi:10.3390/ijms19020603)
Supplement: Supplementary file 1 [file ijms-19-00603-s001.zip › Table S2.xlsx]

## Sheet: Sheet1
Confidence	Sequence	Aminoacids	Modifications	Cleavages	∆Mass	Prec MW
99	SIAQYWLGCPAPGHL	464-478	Carbamidomethyl(C)@9		-0.0265	1668.78
< 1	RSIAQYWLGCPAPGH	463-478	Carbamidomethyl(C)@10	cleaved P-R@N-term; cleaved H-L@C-term; missed R-S@1	0.0899	1711.91
< 1	RSIAQYWLGCPAPGH	463-478	Carbamidomethyl(C)@10	cleaved P-R@N-term; cleaved H-L@C-term; missed R-S@1	0.1223	1711.95
< 1	RVDTVDPPYPR	453-463		missed R-V@1	-0.0133	1313.66
< 1	RVDTVDPPYPR	453-463		missed R-V@1	-0.0016	1313.67
< 1	RVDTVDPPYPR	453-463		missed R-V@1	-0.0277	1313.64
0.3	RVDTVDPPYPR	453-463		missed R-V@1	-0.0234	1313.65
0.1	RVDTVDPPYPR	453-463		missed R-V@1	-0.0176	1313.65
0.4	RVDTVDPPYPR	453-463		missed R-V@1	-0.022	1313.65
99	SIAQYWLGCPAPGHL	464-478	Carbamidomethyl(C)@9		-0.0228	1668.79
< 1	VNLRTRRVDTVDPPYPR	447-463	Carbamidomethyl@N-term	missed R-T@4; missed R-R@6; missed R-V@7	0.0072	2110.15
Protein sequence coverage
MS/MS spectra of 1668,7816
