# Supplementary material for: Overexpression of the Vitronectin V10 Subunit in Patients with Nonalcoholic Steatohepatitis: Implications for Noninvasive Diagnosis of NASH
Source: Int J Mol Sci. 2018 Feb 18;19(2):603. doi: 10.3390/ijms19020603 (PMC5855825; doi:10.3390/ijms19020603)
Supplement: Supplementary file 1 [file ijms-19-00603-s001.zip › Table S1.xlsx]

## Sheet: NAFL
Proteinpilot Unused Score	Proteinpilot Total Score	% of Coverage Sequence	UniProtKB Accession Number	Protein Name	Theorical molecular weight (MWcal) (kDa)	SDS PAGE-Displayed molecular weight (MWexp) range (kDa)	Number of Unique Peptides (C.I. 95%)
12.72	12.72	58.8	P61604	10 kDa heat shock protein, mitochondrial OS=Homo sapiens GN=HSPE1 PE=1 SV=2	11	12-7	9
10	10	56.1	P25398	40S ribosomal protein S12 OS=Homo sapiens GN=RPS12 PE=1 SV=3	14	15-12	5
1.43	1.43	7.3	P62263	40S ribosomal protein S14 OS=Homo sapiens GN=RPS14 PE=1 SV=3	16	20-15	1
2	2	6.2	P39019	40S ribosomal protein S19 OS=Homo sapiens GN=RPS19 PE=1 SV=2	16	20-15	1
6	6	22.7	P60866	40S ribosomal protein S20 OS=Homo sapiens GN=RPS20 PE=1 SV=1	13	20-15	3
6	6	62.7	P63220	40S ribosomal protein S21 OS=Homo sapiens GN=RPS21 PE=1 SV=1	9	12-7	3
2	2	17.4	P62857	40S ribosomal protein S28 OS=Homo sapiens GN=RPS28 PE=1 SV=1	8	12-7	1
4	4	29	P05386	60S acidic ribosomal protein P1 OS=Homo sapiens GN=RPLP1 PE=1 SV=1	11	20-15	2
6	6	40.9	P62888	60S ribosomal protein L30 OS=Homo sapiens GN=RPL30 PE=1 SV=2	13	15-12	3
2	2	7.9	O15511	Actin-related protein 2/3 complex subunit 5 OS=Homo sapiens GN=ARPC5 PE=1 SV=3	16	20-15	1
2.6	2.6	40.2	P53999	Activated RNA polymerase II transcriptional coactivator p15 OS=Homo sapiens GN=SUB1 PE=1 SV=3	14	20-15	2
10	10	64.4	P07108	Acyl-CoA-binding protein OS=Homo sapiens GN=DBI PE=1 SV=2	10	12-7	7
3.35	3.35	14.3	Q9NPJ3	Acyl-coenzyme A thioesterase 13 OS=Homo sapiens GN=ACOT13 PE=1 SV=1	15	20-15	2
4	4	33.3	P14621	Acylphosphatase-2 OS=Homo sapiens GN=ACYP2 PE=1 SV=2	11	12-7	2
2.06	2.06	18.4	P03950	Angiogenin OS=Homo sapiens GN=ANG PE=1 SV=1	17	15-12	1
6.77	6.77	29.6	P53680	AP-2 complex subunit sigma OS=Homo sapiens GN=AP2S1 PE=1 SV=2	17	20-15	3
2	2	16.2	P02656	Apolipoprotein C-III OS=Homo sapiens GN=APOC3 PE=1 SV=1	11	12-7	1
2	2	8.3	P30049	ATP synthase subunit delta, mitochondrial OS=Homo sapiens GN=ATP5D PE=1 SV=2	17	20-15	1
2	2	15.7	Q5VTU8	ATP synthase subunit epsilon-like protein, mitochondrial OS=Homo sapiens GN=ATP5EP2 PE=3 SV=1	6	7-3	1
2	2	13	Q7Z4Y8	ATP synthase subunit g 2, mitochondrial OS=Homo sapiens GN=ATP5L2 PE=5 SV=1	11	12-7	1
8	8	70.4	P04080	Cystatin-B OS=Homo sapiens GN=CSTB PE=1 SV=2	11	15-12	4
5.69	5.69	47.3	P32320	Cytidine deaminase OS=Homo sapiens GN=CDA PE=1 SV=2	16	20-15	3
2	2	15.9	O14949	Cytochrome b-c1 complex subunit 8 OS=Homo sapiens GN=UQCRQ PE=1 SV=4	10	12-7	1
10	10	52.2	P00167	Cytochrome b5 OS=Homo sapiens GN=CYB5A PE=1 SV=2	15	20-15	6
8	8	55.2	P99999	Cytochrome c OS=Homo sapiens GN=CYCS PE=1 SV=2	12	15-12	4
2	2	14.8	P13073	Cytochrome c oxidase subunit 4 isoform 1, mitochondrial OS=Homo sapiens GN=COX4I1 PE=1 SV=1	20	20-15	1
3.69	3.69	36.1	P14854	Cytochrome c oxidase subunit 6B1 OS=Homo sapiens GN=COX6B1 PE=1 SV=2	10	12-7	2
14	14	56.8	P30046	D-dopachrome decarboxylase OS=Homo sapiens GN=DDT PE=1 SV=3	13	15-12	14
4	4	13.5	Q96F10	Diamine acetyltransferase 2 OS=Homo sapiens GN=SAT2 PE=1 SV=1	19	20-15	2
3.18	3.18	12.7	Q9BVJ7	Dual specificity protein phosphatase 23 OS=Homo sapiens GN=DUSP23 PE=1 SV=1	17	20-15	2
4.02	4.02	38.2	Q96FJ2	Dynein light chain 2, cytoplasmic OS=Homo sapiens GN=DYNLL2 PE=1 SV=1	10	12-7	2
6	6	39	Q6IS14	Eukaryotic translation initiation factor 5A-1-like OS=Homo sapiens GN=EIF5AL1 PE=2 SV=2	17	20-15	3
18.02	18.02	78.7	P07148	Fatty acid-binding protein, liver OS=Homo sapiens GN=FABP1 PE=1 SV=1	14	15-12	26
14	14	65.9	P09382	Galectin-1 OS=Homo sapiens GN=LGALS1 PE=1 SV=2	15	15-12	8
2	2	9.2	Q9BVM4	Gamma-glutamylaminecyclotransferase OS=Homo sapiens GN=GGACT PE=1 SV=2	17	20-15	1
2	2	19.7	P60983	Glia maturation factor beta OS=Homo sapiens GN=GMFB PE=1 SV=2	17	20-15	1
6	6	52.8	P35754	Glutaredoxin-1 OS=Homo sapiens GN=GLRX PE=1 SV=2	12	12-7	3
4	4	21	Q86SX6	Glutaredoxin-related protein 5, mitochondrial OS=Homo sapiens GN=GLRX5 PE=1 SV=2	17	15-12	2
6.02	6.02	70.2	P30047	GTP cyclohydrolase 1 feedback regulatory protein OS=Homo sapiens GN=GCHFR PE=1 SV=3	10	12-7	3
22	22	69	P69905	Hemoglobin subunit alpha OS=Homo sapiens GN=HBA1 PE=1 SV=2	15	15-12	36
40.09	40.09	95.2	P68871	Hemoglobin subunit beta OS=Homo sapiens GN=HBB PE=1 SV=2	16	15-12	57
10	26.06	89.1	P02042	Hemoglobin subunit delta OS=Homo sapiens GN=HBD PE=1 SV=2	16	15-12	32
9.01	9.01	76.2	P49773	Histidine triad nucleotide-binding protein 1 OS=Homo sapiens GN=HINT1 PE=1 SV=2	14	15-12	5
8.11	8.11	47.2	Q9BX68	Histidine triad nucleotide-binding protein 2, mitochondrial OS=Homo sapiens GN=HINT2 PE=1 SV=1	17	20-15	4
2	2	6.7	P07305	Histone H1.0 OS=Homo sapiens GN=H1F0 PE=1 SV=3	21	20-15	1
4	4	21.7	Q9BTM1	Histone H2A.J OS=Homo sapiens GN=H2AFJ PE=1 SV=1	14	20-15	2
2	2	18	Q71UI9	Histone H2A.V OS=Homo sapiens GN=H2AFV PE=1 SV=3	14	15-12	1
3.82	3.82	17.5	Q99880	Histone H2B type 1-L OS=Homo sapiens GN=HIST1H2BL PE=1 SV=3	14	20-15	2
6	6	57.3	P62805	Histone H4 OS=Homo sapiens GN=HIST1H4A PE=1 SV=2	11	15-12	3
5.54	5.54	21.6	P61626	Lysozyme C OS=Homo sapiens GN=LYZ PE=1 SV=1	16	15-12	3
4	4	17.4	P14174	Macrophage migration inhibitory factor OS=Homo sapiens GN=MIF PE=1 SV=4	12	12-7	4
8	8	30.3	P10620	Microsomal glutathione S-transferase 1 OS=Homo sapiens GN=MGST1 PE=1 SV=1	17	20-15	4
2	2	9.5	Q99735	Microsomal glutathione S-transferase 2 OS=Homo sapiens GN=MGST2 PE=1 SV=1	17	20-15	1
8	8	71.6	Q9Y5L4	Mitochondrial import inner membrane translocase subunit Tim13 OS=Homo sapiens GN=TIMM13 PE=1 SV=1	10	12-7	4
8	8	43.9	Q969H8	Myeloid-derived growth factor OS=Homo sapiens GN=MYDGF PE=1 SV=1	19	20-15	4
4.66	4.66	33.1	P60660	Myosin light polypeptide 6 OS=Homo sapiens GN=MYL6 PE=1 SV=2	17	15-12	2
4	4	15.6	P55769	NHP2-like protein 1 OS=Homo sapiens GN=SNU13 PE=1 SV=3	14	15-12	3
2	2	11	P61970	Nuclear transport factor 2 OS=Homo sapiens GN=NUTF2 PE=1 SV=1	14	12-7	1
2.02	8.06	38.2	P15531	Nucleoside diphosphate kinase A OS=Homo sapiens GN=NME1 PE=1 SV=1	17	20-15	5
9.54	9.54	47.4	P22392	Nucleoside diphosphate kinase B OS=Homo sapiens GN=NME2 PE=1 SV=1	17	20-15	6
22.25	22.25	69.1	P62937	Peptidyl-prolyl cis-trans isomerase A OS=Homo sapiens GN=PPIA PE=1 SV=2	18	20-15	16
2.51	2.51	41.7	P62942	Peptidyl-prolyl cis-trans isomerase FKBP1A OS=Homo sapiens GN=FKBP1A PE=1 SV=2	12	15-12	2
5.81	5.81	27.5	P26885	Peptidyl-prolyl cis-trans isomerase FKBP2 OS=Homo sapiens GN=FKBP2 PE=1 SV=2	16	15-12	4
15.5	15.5	44.9	P30044	Peroxiredoxin-5, mitochondrial OS=Homo sapiens GN=PRDX5 PE=1 SV=4	22	20-15	8
2	2	5.4	Q6S8J3	POTE ankyrin domain family member E OS=Homo sapiens GN=POTEE PE=1 SV=3	121	12-7	1
18	18	73.6	P07737	Profilin-1 OS=Homo sapiens GN=PFN1 PE=1 SV=2	15	15-12	9
3.13	3.13	16.9	Q15185	Prostaglandin E synthase 3 OS=Homo sapiens GN=PTGES3 PE=1 SV=1	19	20-15	2
2	2	7.8	O60888	Protein CutA OS=Homo sapiens GN=CUTA PE=1 SV=2	19	20-15	1
4	4	19.2	P61326	Protein mago nashi homolog OS=Homo sapiens GN=MAGOH PE=1 SV=1	17	20-15	2
10.01	10.01	48.4	P05109	Protein S100-A8 OS=Homo sapiens GN=S100A8 PE=1 SV=1	11	12-7	6
2.39	2.39	31.6	P06702	Protein S100-A9 OS=Homo sapiens GN=S100A9 PE=1 SV=1	13	15-12	2
12.01	12.01	69.2	P61457	Pterin-4-alpha-carbinolamine dehydratase OS=Homo sapiens GN=PCBD1 PE=1 SV=2	12	12-7	7
1.77	1.77	5.4	Q5VTE0	Putative elongation factor 1-alpha-like 3 OS=Homo sapiens GN=EEF1A1P5 PE=5 SV=1	50	7-3	1
2	2	19.4	Q9UHA4	Ragulator complex protein LAMTOR3 OS=Homo sapiens GN=LAMTOR3 PE=1 SV=1	14	15-12	1
4.57	4.57	43.7	P09455	Retinol-binding protein 1 OS=Homo sapiens GN=RBP1 PE=1 SV=2	16	15-12	3
8	8	29.6	P82980	Retinol-binding protein 5 OS=Homo sapiens GN=RBP5 PE=1 SV=3	16	20-15	4
12	12	69.3	P52758	Ribonuclease UK114 OS=Homo sapiens GN=HRSP12 PE=1 SV=1	14	15-12	9
4	4	29	Q9UJC5	SH3 domain-binding glutamic acid-rich-like protein 2 OS=Homo sapiens GN=SH3BGRL2 PE=1 SV=2	12	15-12	2
1.41	1.41	8.8	O75368	SH3 domain-binding glutamic acid-rich-like protein OS=Homo sapiens GN=SH3BGRL PE=1 SV=1	13	15-12	1
2	2	20.7	P62304	Small nuclear ribonucleoprotein E OS=Homo sapiens GN=SNRPE PE=1 SV=1	11	12-7	1
2	2	17.1	P62308	Small nuclear ribonucleoprotein G OS=Homo sapiens GN=SNRPG PE=1 SV=1	8	7-3	1
3.11	3.11	24.6	P62316	Small nuclear ribonucleoprotein Sm D2 OS=Homo sapiens GN=SNRPD2 PE=1 SV=1	13	15-12	2
6	6	69.1	P62318	Small nuclear ribonucleoprotein Sm D3 OS=Homo sapiens GN=SNRPD3 PE=1 SV=1	14	15-12	3
4	4	22	Q9GZT3	SRA stem-loop-interacting RNA-binding protein, mitochondrial OS=Homo sapiens GN=SLIRP PE=1 SV=1	12	15-12	2
2	2	9.1	P00441	Superoxide dismutase [Cu-Zn] OS=Homo sapiens GN=SOD1 PE=1 SV=2	16	20-15	1
4	4	22.8	Q9BRA2	Thioredoxin domain-containing protein 17 OS=Homo sapiens GN=TXNDC17 PE=1 SV=1	14	15-12	2
2	2	8.6	P10599	Thioredoxin OS=Homo sapiens GN=TXN PE=1 SV=3	12	15-12	1
2	2	17.9	Q15369	Transcription elongation factor B polypeptide 1 OS=Homo sapiens GN=TCEB1 PE=1 SV=1	12	15-12	1
2	2	6.4	P51571	Translocon-associated protein subunit delta OS=Homo sapiens GN=SSR4 PE=1 SV=1	19	20-15	1
6	6	25.2	P02766	Transthyretin OS=Homo sapiens GN=TTR PE=1 SV=1	16	20-15	3
4	4	26.9	O75347	Tubulin-specific chaperone A OS=Homo sapiens GN=TBCA PE=1 SV=3	13	15-12	2
2	2	20	Q9Y333	U6 snRNA-associated Sm-like protein LSm2 OS=Homo sapiens GN=LSM2 PE=1 SV=1	11	12-7	1
10	10	37.5	P62987	Ubiquitin-60S ribosomal protein L40 OS=Homo sapiens GN=UBA52 PE=1 SV=2	15	7-3	8
9.09	9.09	40.8	P61088	Ubiquitin-conjugating enzyme E2 N OS=Homo sapiens GN=UBE2N PE=1 SV=1	17	20-15	5
2	4	23.8	Q13404	Ubiquitin-conjugating enzyme E2 variant 1 OS=Homo sapiens GN=UBE2V1 PE=1 SV=2	16	20-15	2
4	4	37.9	Q15819	Ubiquitin-conjugating enzyme E2 variant 2 OS=Homo sapiens GN=UBE2V2 PE=1 SV=4	16	20-15	2
4	4	20.7	P10109	Adrenodoxin, mitochondrial OS=Homo sapiens GN=FDX1 PE=1 SV=1	19	15-12	2
1.37	1.37	7.2	P00325	Alcohol dehydrogenase 1B OS=Homo sapiens GN=ADH1B PE=1 SV=2	40	15-12	2
2.02	2.02	8.4	P08319	Alcohol dehydrogenase 4 OS=Homo sapiens GN=ADH4 PE=1 SV=5	40	12-7	2
6	6	4.8	P08236	Beta-glucuronidase OS=Homo sapiens GN=GUSB PE=1 SV=2	75	20-15	3
2	2	14	Q93088	Betaine--homocysteine S-methyltransferase 1 OS=Homo sapiens GN=BHMT PE=1 SV=2	45	12-7	2
2	2	2.7	P07339	Cathepsin D OS=Homo sapiens GN=CTSD PE=1 SV=1	44	20-15	1
2	2	7.2	P30084	Enoyl-CoA hydratase, mitochondrial OS=Homo sapiens GN=ECHS1 PE=1 SV=4	31	20-15	1
2	2	8.3	P09467	Fructose-1,6-bisphosphatase 1 OS=Homo sapiens GN=FBP1 PE=1 SV=5	37	12-7	1
2.8	2.8	8.6	Q16772	Glutathione S-transferase A3 OS=Homo sapiens GN=GSTA3 PE=1 SV=3	25	15-12	2
4	4	17.3	P23434	Glycine cleavage system H protein, mitochondrial OS=Homo sapiens GN=GCSH PE=1 SV=2	19	15-12	2
2	2	2.4	P35573	Glycogen debranching enzyme OS=Homo sapiens GN=AGL PE=1 SV=3	175	12-7	1
2	2	5.3	P31943	Heterogeneous nuclear ribonucleoprotein H OS=Homo sapiens GN=HNRNPH1 PE=1 SV=4	49	15-12	1
2	2	8.8	P07910	Heterogeneous nuclear ribonucleoproteins C1/C2 OS=Homo sapiens GN=HNRNPC PE=1 SV=4	34	12-7	1
2	2	9.2	P13645	Keratin, type I cytoskeletal 10 OS=Homo sapiens GN=KRT10 PE=1 SV=6	59	20-15	1
2	2	6.7	P04264	Keratin, type II cytoskeletal 1 OS=Homo sapiens GN=KRT1 PE=1 SV=6	66	20-15	1
3.01	3.01	14.3	Q7Z4W1	L-xylulose reductase OS=Homo sapiens GN=DCXR PE=1 SV=2	26	20-15	2
2	2	3.8	P10253	Lysosomal alpha-glucosidase OS=Homo sapiens GN=GAA PE=1 SV=4	105	20-15	1
4	4	19.2	P59666	Neutrophil defensin 3 OS=Homo sapiens GN=DEFA3 PE=1 SV=1	10	7-3	2
10	10	18.1	P22307	Non-specific lipid-transfer protein OS=Homo sapiens GN=SCP2 PE=1 SV=2	59	15-12	5
2	2	17.7	P06748	Nucleophosmin OS=Homo sapiens GN=NPM1 PE=1 SV=2	33	20-15	1
2.17	2.17	6.1	P07602	Prosaposin OS=Homo sapiens GN=PSAP PE=1 SV=2	58	12-7	1
2	2	4.1	P38159	RNA-binding motif protein, X chromosome OS=Homo sapiens GN=RBMX PE=1 SV=3	42	20-15	1
1.41	1.41	9.3	P62306	Small nuclear ribonucleoprotein F OS=Homo sapiens GN=SNRPF PE=1 SV=1	10	7-3	1

## Sheet: NASH
Proteinpilot Unused Score	Proteinpilot Total Score	% of Coverage Sequence	UniProtKB Accession Number	Protein Name	Theorical molecular weight (MWcal) (kDa)	SDS PAGE-Displayed molecular weight (MWexp) range (kDa)	Number of Unique Peptides (C.I. 95%)
40.12	40.12	95.2	P68871	Hemoglobin subunit beta	16	20-15	53
41.4	41.4	92.9	P07148	Fatty acid-binding protein, liver	14	15-12	42
10.87	31.16	89.1	P02042	Hemoglobin subunit delta	16	20-15	33
23.39	23.39	69.7	P69905	Hemoglobin subunit alpha	15	20-15	32
33.43	33.43	95.8	P62937	Peptidyl-prolyl cis-trans isomerase A	18	20-15	31
18	18	67.8	P30046	D-dopachrome decarboxylase	13	12-7	19
30	30	79.3	P07737	Profilin-1	15	15-12	19
23.2	23.2	68.2	P00441	Superoxide dismutase [Cu-Zn]	16	20-15	16
18	18	71.2	P61457	Pterin-4-alpha-carbinolamine dehydratase	12	12-7	12
21.37	21.37	58.2	P62249	40S ribosomal protein S16	16	20-15	12
16.33	16.33	51.6	P62987	Ubiquitin-60S ribosomal protein L40	15	15-12	11
20.79	20.79	51.2	P23528	Cofilin-1	18	20-15	11
16	16	59.2	P22392	Nucleoside diphosphate kinase B	17	20-15	11
6.01	6.01	40.9	P14174	Macrophage migration inhibitory factor	12	12-7	10
16.62	16.62	58.3	P62805	Histone H4	11	12-7	9
12	12	55.5	P52758	Ribonuclease UK114	15	15-12	9
18.24	18.24	59.9	P62269	40S ribosomal protein S18	18	20-15	9
16	16	73.3	P09455	Retinol-binding protein 1	16	20-15	9
16.26	16.26	43.7	P37802	Transgelin-2	22	20-15	9
16.09	16.09	65.7	P61604	10 kDa heat shock protein, mitochondrial	11	12-7	8
16.01	16.01	74.8	P09382	Galectin-1	15	15-12	8
16.02	16.02	41.2	P46783	40S ribosomal protein S10	19	20-15	8
16	16	43.1	P62263	40S ribosomal protein S14	16	20-15	8
17.93	17.93	68.3	P39019	40S ribosomal protein S19	16	20-15	8
2	10	44.1	P15531	Nucleoside diphosphate kinase A	17	20-15	8
10.25	10.25	94.3	P07108	Acyl-CoA-binding protein	10	12-7	7
12.82	12.82	95.2	P30047	GTP cyclohydrolase 1 feedback regulatory protein	10	12-7	7
12.01	12.01	47.3	P05109	Protein S100-A8	11	12-7	7
14.06	14.06	51.2	P59998	Actin-related protein 2/3 complex subunit 4	20	20-15	7
12.73	12.73	32.7	P60981	Destrin	18	20-15	7
14	14	48.1	Q6IS14	Eukaryotic translation initiation factor 5A-1-like	17	20-15	7
11.77	11.77	59.7	P00167	Cytochrome b5	15	15-12	6
12	12	43.8	P99999	Cytochrome c	12	15-12	6
12.12	12.12	39.7	P62277	40S ribosomal protein S13	17	20-15	6
11.62	11.62	63.9	P62244	40S ribosomal protein S15a	15	20-15	6
12	12	31	P10620	Microsomal glutathione S-transferase 1	18	20-15	6
10	10	79.6	P04080	Cystatin-B	11	12-7	5
6.01	6.01	41.2	P84243	Histone H3.3	15	12-7	5
9.92	9.92	53.7	P62942	Peptidyl-prolyl cis-trans isomerase FKBP1A	12	12-7	5
9.4	9.4	66.7	P06702	Protein S100-A9	13	12-7	5
9.96	9.96	39.1	P10599	Thioredoxin	12	12-7	5
8	8	36.6	Q9BRA2	Thioredoxin domain-containing protein 17	14	15-12	5
7.86	7.86	23.8	P62266	40S ribosomal protein S23	16	20-15	5
9.62	9.62	39.2	P24666	Low molecular weight phosphotyrosine protein phosphatase	18	20-15	5
9.74	9.74	43.9	P61626	Lysozyme C	16	20-15	5
9.24	9.24	41.7	P60660	Myosin light polypeptide 6	17	20-15	5
6.78	6.78	33.1	Q15185	Prostaglandin E synthase 3	19	20-15	5
10.7	10.7	37	P82980	Retinol-binding protein 5	16	20-15	5
10.52	10.52	32.1	P61586	Transforming protein RhoA	22	20-15	5
9.43	9.43	33.6	P61088	Ubiquitin-conjugating enzyme E2 N	17	20-15	5
10.82	10.82	50.3	Q13404	Ubiquitin-conjugating enzyme E2 variant 1	16	20-15	5
8.2	8.2	71.1	P63220	40S ribosomal protein S21	9	12-7	4
8	8	54.8	P42677	40S ribosomal protein S27	9	12-7	4
8	8	52.8	P63167	Dynein light chain 1, cytoplasmic	10	12-7	4
8	8	62.5	P84090	Enhancer of rudimentary homolog	12	12-7	4
6	6	39	P58546	Myotrophin	13	12-7	4
8.03	8.03	50	P25398	40S ribosomal protein S12	14	15-12	4
6.23	6.23	27.4	P0CW22	40S ribosomal protein S17-like	15	15-12	4
7.12	7.12	41.2	P60866	40S ribosomal protein S20	13	15-12	4
8	8	49.6	P62854	40S ribosomal protein S26	13	15-12	4
8	8	51.3	P62888	60S ribosomal protein L30	13	15-12	4
6.33	6.33	25.3	O43598	Deoxyribonucleoside 5'-monophosphate N-glycosidase	14	15-12	4
8.59	8.59	24.1	P62841	40S ribosomal protein S15	17	20-15	4
6.75	6.75	38.3	P35268	60S ribosomal protein L22	15	20-15	4
7.53	7.53	41.9	P61353	60S ribosomal protein L27	16	20-15	4
6	6	30.2	P62158	Calmodulin	17	20-15	4
8	8	24.7	P10412	Histone H1.4	22	20-15	4
7.7	7.7	25.4	P26885	Peptidyl-prolyl cis-trans isomerase FKBP2	16	20-15	4
8	8	36.5	P30044	Peroxiredoxin-5, mitochondrial	22	20-15	4
8	8	36	P36969	Phospholipid hydroperoxide glutathione peroxidase, mitochondrial	22	20-15	4
8.05	8.05	20.1	Q96HR9	Receptor expression-enhancing protein 6	23	20-15	4
8	8	17.9	Q01995	Transgelin	23	20-15	4
3.67	8.63	46.2	Q15819	Ubiquitin-conjugating enzyme E2 variant 2	16	20-15	4
8	8	26	Q969H8	Myeloid-derived growth factor OS=Homo sapiens GN=MYDGF PE=1 SV=1	19	20-15	4
2	6	50	Q71UM5	40S ribosomal protein S27-like	9	12-7	3
6	6	33.9	P62273	40S ribosomal protein S29	7	12-7	3
4.12	4.12	44.3	Q9UII2	ATPase inhibitor, mitochondrial	12	12-7	3
4.82	4.82	52.3	Q9H3K6	BolA-like protein 2	10	12-7	3
2	6	38.2	Q96FJ2	Dynein light chain 2, cytoplasmic	10	12-7	3
6.01	6.01	60.4	P35754	Glutaredoxin-1	12	12-7	3
4.66	4.66	44.4	Q15843	NEDD8	9	12-7	3
4.75	4.75	29.9	P61970	Nuclear transport factor 2	15	12-7	3
6	6	54.6	P60903	Protein S100-A10	11	12-7	3
6.01	6.01	54.7	P49458	Signal recognition particle 9 kDa protein	10	12-7	3
5.74	5.74	56.3	P62312	U6 snRNA-associated Sm-like protein LSm6	9	12-7	3
4	4	26.4	Q9NRX4	14 kDa phosphohistidine phosphatase	14	15-12	3
3.77	3.77	33.3	P15090	Fatty acid-binding protein, adipocyte	15	15-12	3
4.94	4.94	28.9	Q01469	Fatty acid-binding protein, epidermal	15	15-12	3
6.17	6.17	35.7	Q9BTM1	Histone H2A.J	14	15-12	3
5.7	5.7	41.2	P30050	60S ribosomal protein L12	18	20-15	3
4.85	4.85	24.7	P61966	AP-1 complex subunit sigma-1A	19	20-15	3
6	6	22.4	Q96F10	Diamine acetyltransferase 2	19	20-15	3
4	6	37.4	P69892	Hemoglobin subunit gamma-2	16	20-15	3
6	6	37.4	Q9BX68	Histidine triad nucleotide-binding protein 2, mitochondrial	17	20-15	3
5.68	5.7	22.2	O60493	Sorting nexin-3	19	20-15	3
4.29	4.29	82.6	P62857	40S ribosomal protein S28	8	12-7	2
4	4	19.2	P14621	Acylphosphatase-2	11	12-7	2
4.01	4.01	42.1	Q9Y5L4	Mitochondrial import inner membrane translocase subunit Tim13	10	12-7	2
2.81	2.81	22.7	O60220	Mitochondrial import inner membrane translocase subunit Tim8 A	11	12-7	2
4.8	4.8	20.2	P59666	Neutrophil defensin 3	10	12-7	2
4.4	4.4	45.7	P31949	Protein S100-A11	12	12-7	2
3.23	3.23	27.7	P26447	Protein S100-A4	12	12-7	2
4	4	32.3	Q9H299	SH3 domain-binding glutamic acid-rich-like protein 3	10	12-7	2
4.18	4.18	52.4	P84103	Serine/arginine-rich splicing factor 3	19	12-7	2
4	4	18.4	P62851	40S ribosomal protein S25	14	15-12	2
2.84	2.84	29	P05386	60S acidic ribosomal protein P1	11	15-12	2
4.47	4.47	49.1	P18077	60S ribosomal protein L35a	12	15-12	2
4.03	4.03	22.9	Q9Y3U8	60S ribosomal protein L36	12	15-12	2
3.51	3.51	27.1	Q9NPJ3	Acyl-coenzyme A thioesterase 13	15	15-12	2
3.1	3.1	21.1	P13987	CD59 glycoprotein	14	15-12	2
4.36	4.36	56.4	P49773	Histidine triad nucleotide-binding protein 1	14	15-12	2
3.22	3.22	54.8	Q16778	Histone H2B type 2-E	14	15-12	2
3.85	4	22.8	O75368	SH3 domain-binding glutamic acid-rich-like protein	13	15-12	2
4	4	20.6	P37108	Signal recognition particle 14 kDa protein	14	15-12	2
4	4	33.1	P62316	Small nuclear ribonucleoprotein Sm D2	13	15-12	2
4	4	45.2	P62318	Small nuclear ribonucleoprotein Sm D3	14	15-12	2
4	4	20.5	O15511	Actin-related protein 2/3 complex subunit 5	16	20-15	2
2.66	2.66	24.3	P84077	ADP-ribosylation factor 1	21	20-15	2
4.27	4.27	19	P53680	AP-2 complex subunit sigma	17	20-15	2
3.42	3.42	24.9	Q92572	AP-3 complex subunit sigma-1	22	20-15	2
2.93	2.93	30.3	Q14019	Coactosin-like protein	16	20-15	2
4	4	29.4	P61923	Coatomer subunit zeta-1	20	20-15	2
4	4	32.2	P32320	Cytidine deaminase	16	20-15	2
4	4	15.5	P60983	Glia maturation factor beta	17	20-15	2
4.1	4.1	35.5	Q13232	Nucleoside diphosphate kinase 3	19	20-15	2
4	4	23.7	P30405	Peptidyl-prolyl cis-trans isomerase F, mitochondrial	22	20-15	2
3.72	3.72	19.2	P61326	Protein mago nashi homolog	17	20-15	2
2.89	2.93	20.1	Q00765	Receptor expression-enhancing protein 5	21	20-15	2
2.74	2.74	22.1	P52565	Rho GDP-dissociation inhibitor 1	23	20-15	2
4.15	4.15	29.8	P63279	SUMO-conjugating enzyme UBC9	18	20-15	2
4	4	30.1	P62979	Ubiquitin-40S ribosomal protein S27a	18	20-15	2
4	4	34.7	P61077	Ubiquitin-conjugating enzyme E2 D3	17	20-15	2
1.74	2	13	P61513	60S ribosomal protein L37a	10	12-7	1
2	2	18.6	P63173	60S ribosomal protein L38	8	12-7	1
2.33	2.33	44.2	P14854	Cytochrome c oxidase subunit 6B1	10	12-7	1
2.36	2.36	32	P09669	Cytochrome c oxidase subunit 6C	9	12-7	1
2	2	30.6	Q9UBI6	Guanine nucleotide-binding protein G(I)/G(S)/G(O) subunit gamma-12	8	12-7	1
2	2	25	Q9NPE3	H/ACA ribonucleoprotein complex subunit 3	8	12-7	1
2	2	24.2	Q71UI9	Histone H2A.V	13	12-7	1
2	2	14.7	Q71DI3	Histone H3.2	15	12-7	1
1.57	1.57	9	Q9H7C9	Mth938 domain-containing protein	13	12-7	1
2	2	27.1	Q9UJC5	SH3 domain-binding glutamic acid-rich-like protein 2	12	12-7	1
1.48	1.48	12	P62304	Small nuclear ribonucleoprotein E	11	12-7	1
2	2	9.3	P62306	Small nuclear ribonucleoprotein F	10	12-7	1
2.44	2.44	24.1	Q15369	Elongin-C	12	12-7	1
2	2	28	Q9UI30	tRNA methyltransferase 112 homolog	14	12-7	1
2	2	21.1	Q9Y333	U6 snRNA-associated Sm-like protein LSm2	11	12-7	1
1.44	1.47	11.8	P53999	Activated RNA polymerase II transcriptional coactivator p15	14	15-12	1
2	2	31.5	P62877	E3 ubiquitin-protein ligase RBX1	12	15-12	1
2	2	9.4	P55769	NHP2-like protein 1	14	15-12	1
1.85	2	11.8	P20962	Parathymosin	11	15-12	1
2	2	18.3	Q9Y237	Peptidyl-prolyl cis-trans isomerase NIMA-interacting 4	14	15-12	1
2	2	21	P62314	Small nuclear ribonucleoprotein Sm D1	13	15-12	1
2	2	26.9	O75347	Tubulin-specific chaperone A	13	15-12	1
2.03	2.03	16.3	P50914	60S ribosomal protein L14	23	20-15	1
1.74	2	5.7	P62829	60S ribosomal protein L23	15	20-15	1
2	2	19.4	P62330	ADP-ribosylation factor 6	20	20-15	1
2.01	2.01	32	P03950	Angiogenin	16	20-15	1
2	2	6.1	P49789	Bis(5'-adenosyl)-triphosphatase	17	20-15	1
2	2	6.1	P50583	Bis(5'-nucleosyl)-tetraphosphatase [asymmetrical]	17	20-15	1
1.47	1.47	22.6	P62633	Cellular nucleic acid-binding protein	19	20-15	1
2	2	5.9	O75223	Gamma-glutamylcyclotransferase	21	20-15	1
2	2	11.6	P23434	Glycine cleavage system H protein, mitochondrial	19	20-15	1
2	2	9.8	P07305	Histone H1.0	21	20-15	1
2	2	21.7	Q14657	L antigen family member 3	15	20-15	1
2	2	10.6	Q9H5X1	MIP18 family protein FAM96A	18	20-15	1
2	2	11.7	P19105	Myosin regulatory light chain 12A	20	20-15	1
2	2	10.2	Q9Y3C6	Peptidyl-prolyl cis-trans isomerase-like 1	18	20-15	1
2	2	4.2	Q8WU39	Plasma cell-induced resident endoplasmic reticulum protein	21	20-15	1
2	2	18.1	Q9Y2B0	Protein canopy homolog 2	21	20-15	1
2	2	10.1	O60888	Protein CutA	19	20-15	1
2	2	11.6	P51149	Ras-related protein Rab-7a	23	20-15	1
15.16	15.16	30.4	P04264	Keratin, type II cytoskeletal 1	66	20-15	8
14	14	34.3	P09467	Fructose-1,6-bisphosphatase 1	37	20-15	7
12.13	12.13	22.1	P00325	Alcohol dehydrogenase 1B	40	20-15	6
11.72	11.72	11.7	P08236	Beta-glucuronidase	75	20-15	6
10	10	30.3	P56470	Galectin-4	36	20-15	6
9.55	9.55	11.2	P02768	Serum albumin	69	12-7	5
9.88	9.88	39.3	Q04828	Aldo-keto reductase family 1 member C1	37	20-15	5
9.74	9.74	11.6	P13645	Keratin, type I cytoskeletal 10	59	20-15	5
10	10	25.5	P35527	Keratin, type I cytoskeletal 9	62	20-15	5
6.12	8.13	21.3	P07327	Alcohol dehydrogenase 1A	40	12-7	4
6.57	6.57	21.6	P08319	Alcohol dehydrogenase 4	40	12-7	4
8.06	8.06	22.6	P00352	Retinal dehydrogenase 1	55	12-7	4
2	7.64	27.9	P42330	Aldo-keto reductase family 1 member C3	37	20-15	4
8.01	8.01	14.3	P22307	Non-specific lipid-transfer protein	59	20-15	4
3.55	3.55	15.2	P63261	Actin, cytoplasmic 2	42	12-7	3
6	6	39.2	P07910	Heterogeneous nuclear ribonucleoproteins C1/C2	34	12-7	3
5.57	5.57	22.4	Q15019	Septin-2	41	12-7	3
6.07	6.07	21.9	Q93088	Betaine--homocysteine S-methyltransferase 1	45	20-15	3
4.36	4.36	19.2	P05062	Fructose-bisphosphate aldolase B	39	20-15	3
6.03	6.03	26.8	P17931	Galectin-3	26	20-15	3
4.81	4.81	3.4	Q9NQC3	Reticulon-4	130	20-15	3
4.01	4.01	18.1	Q96IU4	Alpha/beta hydrolase domain-containing protein 14B	22	12-7	2
4	4	8.4	P02671	Fibrinogen alpha chain	95	12-7	2
4.12	4.12	16.7	P22626	Heterogeneous nuclear ribonucleoproteins A2/B1	37	12-7	2
4	4	18.8	P16403	Histone H1.2	21	12-7	2
4	4	14.9	O00151	PDZ and LIM domain protein 1	36	12-7	2
3.02	3.02	37.7	Q06830	Peroxiredoxin-1	22	12-7	2
2.4	2.4	14.9	Q15365	Poly(rC)-binding protein 1	38	12-7	2
4	4	9.9	P07602	Prosaponin	58	12-7	2
4	4	6.4	Q14914	Prostaglandin reductase 1	36	12-7	2
3.33	3.33	6.7	O60749	Sorting nexin-2	58	12-7	2
4	4	3.9	Q06278	Aldehyde oxidase	148	20-15	2
3.8	3.8	18.1	Q9UJU6	Drebrin-like protein	48	20-15	2
4	4	7.2	P10253	Lysosomal alpha-glucosidase	105	20-15	2
4	4	11.8	P38159	RNA-binding motif protein, X chromosome	42	20-15	2
2	2	21.7	P10109	Adrenodoxin, mitochondrial	19	12-7	1
2.03	2.03	9.1	O95154	Aflatoxin B1 aldehyde reductase member 3	37	12-7	1
2	2	5.5	P31327	Carbamoyl-phosphate synthase [ammonia], mitochondrial	165	12-7	1
2	2	17.6	P21291	Cysteine and glycine-rich protein 1	21	12-7	1
2	2	6.7	Q16527	Cysteine and glycine-rich protein 2	21	12-7	1
2	2	6.5	P21333	Filamin-A	281	12-7	1
2.03	2.03	12.2	P09210	Glutathione S-transferase A2	26	12-7	1
2	2	19.5	Q14847	LIM and SH3 domain protein 1	30	12-7	1
1.68	2	3.5	Q9ULC5	Long-chain-fatty-acid--CoA ligase 5	76	12-7	1
2	2	6.5	P00480	Ornithine carbamoyltransferase, mitochondrial	40	12-7	1
2	2	24.2	Q9UKM9	RNA-binding protein Raly	32	12-7	1
2	2	14.7	Q16629	Serine/arginine-rich splicing factor 7	27	12-7	1
2	2	24.7	P62995	Transformer-2 protein homolog beta	34	12-7	1
1.82	2	3.3	Q9BQE3	Tubulin alpha-1C chain	50	12-7	1
2	2	15	Q16851	UTP--glucose-1-phosphate uridylyltransferase	57	12-7	1
2	2	6.7	P04004	Vitronectin	52	12-7	1
2.09	2.09	17.5	P51857	3-oxo-5-beta-steroid 4-dehydrogenase	37	20-15	1
2	2	12.5	P18124	60S ribosomal protein L7	29	20-15	1
2	2	10.3	P07858	Cathepsin B	38	20-15	1
2	2	10.2	P07339	Cathepsin D	44	20-15	1
2	2	5	Q16772	Glutathione S-transferase A3	25	20-15	1
2	2	10.6	P00738	Haptoglobin	45	20-15	1
2	2	11.6	P31943	Heterogeneous nuclear ribonucleoprotein H	49	20-15	1
1.52	1.52	3.6	P01857	Ig gamma-1 chain C region	36	20-15	1
2	2	5.8	P19338	Nucleolin	77	20-15	1
2.08	2.08	10.2	Q5VTE0	Putative elongation factor 1-alpha-like 3	50	20-15	1
2	2	4.7	P01008	Antithrombin-III	53	7-3	1
2	2	3.2	P30740	Leukocyte elastase inhibitor	43	7-3	1

## Sheet: NAFL fragments
Proteinpilot Unused Score	Proteinpilot Total Score	% of Coverage Sequence	UniProtKB Accession Number	Protein Name	Theorical molecular weight (MWcal) (kDa)	SDS PAGE-Displayed molecular weight (MWexp) range (kDa)	Number of Unique Peptides (C.I. 95%)
4	4	20.7	P10109	Adrenodoxin, mitochondrial OS=Homo sapiens GN=FDX1 PE=1 SV=1	19	15-12	2
1.37	1.37	7.2	P00325	Alcohol dehydrogenase 1B OS=Homo sapiens GN=ADH1B PE=1 SV=2	40	15-12	2
2.02	2.02	8.4	P08319	Alcohol dehydrogenase 4 OS=Homo sapiens GN=ADH4 PE=1 SV=5	40	12-7	2
6	6	4.8	P08236	Beta-glucuronidase OS=Homo sapiens GN=GUSB PE=1 SV=2	75	20-15	3
2	2	14	Q93088	Betaine--homocysteine S-methyltransferase 1 OS=Homo sapiens GN=BHMT PE=1 SV=2	45	12-7	2
2	2	2.7	P07339	Cathepsin D OS=Homo sapiens GN=CTSD PE=1 SV=1	44	20-15	1
2	2	7.2	P30084	Enoyl-CoA hydratase, mitochondrial OS=Homo sapiens GN=ECHS1 PE=1 SV=4	31	20-15	1
2	2	8.3	P09467	Fructose-1,6-bisphosphatase 1 OS=Homo sapiens GN=FBP1 PE=1 SV=5	37	12-7	1
2.8	2.8	8.6	Q16772	Glutathione S-transferase A3 OS=Homo sapiens GN=GSTA3 PE=1 SV=3	25	15-12	2
4	4	17.3	P23434	Glycine cleavage system H protein, mitochondrial OS=Homo sapiens GN=GCSH PE=1 SV=2	19	15-12	2
2	2	2.4	P35573	Glycogen debranching enzyme OS=Homo sapiens GN=AGL PE=1 SV=3	175	12-7	1
2	2	5.3	P31943	Heterogeneous nuclear ribonucleoprotein H OS=Homo sapiens GN=HNRNPH1 PE=1 SV=4	49	15-12	1
2	2	8.8	P07910	Heterogeneous nuclear ribonucleoproteins C1/C2 OS=Homo sapiens GN=HNRNPC PE=1 SV=4	34	12-7	1
2	2	9.2	P13645	Keratin, type I cytoskeletal 10 OS=Homo sapiens GN=KRT10 PE=1 SV=6	59	20-15	1
2	2	6.7	P04264	Keratin, type II cytoskeletal 1 OS=Homo sapiens GN=KRT1 PE=1 SV=6	66	20-15	1
3.01	3.01	14.3	Q7Z4W1	L-xylulose reductase OS=Homo sapiens GN=DCXR PE=1 SV=2	26	20-15	2
2	2	3.8	P10253	Lysosomal alpha-glucosidase OS=Homo sapiens GN=GAA PE=1 SV=4	105	20-15	1
4	4	19.2	P59666	Neutrophil defensin 3 OS=Homo sapiens GN=DEFA3 PE=1 SV=1	10	7-3	2
10	10	18.1	P22307	Non-specific lipid-transfer protein OS=Homo sapiens GN=SCP2 PE=1 SV=2	59	15-12	5
2	2	17.7	P06748	Nucleophosmin OS=Homo sapiens GN=NPM1 PE=1 SV=2	33	20-15	1
2.17	2.17	6.1	P07602	Prosaposin OS=Homo sapiens GN=PSAP PE=1 SV=2	58	12-7	1
2	2	4.1	P38159	RNA-binding motif protein, X chromosome OS=Homo sapiens GN=RBMX PE=1 SV=3	42	20-15	1
1.41	1.41	9.3	P62306	Small nuclear ribonucleoprotein F OS=Homo sapiens GN=SNRPF PE=1 SV=1	10	7-3	1
Polypeptides whose MWexp were lower than MWcal by more than 15% of were empirically considered fragments.

## Sheet: NASH fragments
Proteinpilot Unused Score	Proteinpilot Total Score	% of Coverage Sequence	UniProtKB Accession Number	Protein Name	Theorical molecular weight (MWcal) (kDa)	SDS PAGE-Displayed molecular weight (MWexp) range (kDa)	Number of Unique Peptides (C.I. 95%)
15.16	15.16	30.4	P04264	Keratin, type II cytoskeletal 1	66	20-15	8
14	14	34.3	P09467	Fructose-1,6-bisphosphatase 1	37	20-15	7
12.13	12.13	22.1	P00325	Alcohol dehydrogenase 1B	40	20-15	6
11.72	11.72	11.7	P08236	Beta-glucuronidase	75	20-15	6
10	10	30.3	P56470	Galectin-4	36	20-15	6
9.55	9.55	11.2	P02768	Serum albumin	69	12-7	5
9.88	9.88	39.3	Q04828	Aldo-keto reductase family 1 member C1	37	20-15	5
9.74	9.74	11.6	P13645	Keratin, type I cytoskeletal 10	59	20-15	5
10	10	25.5	P35527	Keratin, type I cytoskeletal 9	62	20-15	5
6.12	8.13	21.3	P07327	Alcohol dehydrogenase 1A	40	12-7	4
6.57	6.57	21.6	P08319	Alcohol dehydrogenase 4	40	12-7	4
8.06	8.06	22.6	P00352	Retinal dehydrogenase 1	55	12-7	4
2	7.64	27.9	P42330	Aldo-keto reductase family 1 member C3	37	20-15	4
8.01	8.01	14.3	P22307	Non-specific lipid-transfer protein	59	20-15	4
3.55	3.55	15.2	P63261	Actin, cytoplasmic 2	42	12-7	3
6	6	39.2	P07910	Heterogeneous nuclear ribonucleoproteins C1/C2	34	12-7	3
5.57	5.57	22.4	Q15019	Septin-2	41	12-7	3
6.07	6.07	21.9	Q93088	Betaine--homocysteine S-methyltransferase 1	45	20-15	3
4.36	4.36	19.2	P05062	Fructose-bisphosphate aldolase B	39	20-15	3
6.03	6.03	26.8	P17931	Galectin-3	26	20-15	3
4.81	4.81	3.4	Q9NQC3	Reticulon-4	130	20-15	3
4.01	4.01	18.1	Q96IU4	Alpha/beta hydrolase domain-containing protein 14B	22	12-7	2
4	4	8.4	P02671	Fibrinogen alpha chain	95	12-7	2
4.12	4.12	16.7	P22626	Heterogeneous nuclear ribonucleoproteins A2/B1	37	12-7	2
4	4	18.8	P16403	Histone H1.2	21	12-7	2
4	4	14.9	O00151	PDZ and LIM domain protein 1	36	12-7	2
3.02	3.02	37.7	Q06830	Peroxiredoxin-1	22	12-7	2
2.4	2.4	14.9	Q15365	Poly(rC)-binding protein 1	38	12-7	2
4	4	9.9	P07602	Prosaponin	58	12-7	2
4	4	6.4	Q14914	Prostaglandin reductase 1	36	12-7	2
3.33	3.33	6.7	O60749	Sorting nexin-2	58	12-7	2
4	4	3.9	Q06278	Aldehyde oxidase	148	20-15	2
3.8	3.8	18.1	Q9UJU6	Drebrin-like protein	48	20-15	2
4	4	7.2	P10253	Lysosomal alpha-glucosidase	105	20-15	2
4	4	11.8	P38159	RNA-binding motif protein, X chromosome	42	20-15	2
2	2	21.7	P10109	Adrenodoxin, mitochondrial	19	12-7	1
2.03	2.03	9.1	O95154	Aflatoxin B1 aldehyde reductase member 3	37	12-7	1
2	2	5.5	P31327	Carbamoyl-phosphate synthase [ammonia], mitochondrial	165	12-7	1
2	2	17.6	P21291	Cysteine and glycine-rich protein 1	21	12-7	1
2	2	6.7	Q16527	Cysteine and glycine-rich protein 2	21	12-7	1
2	2	6.5	P21333	Filamin-A	281	12-7	1
2.03	2.03	12.2	P09210	Glutathione S-transferase A2	26	12-7	1
2	2	19.5	Q14847	LIM and SH3 domain protein 1	30	12-7	1
1.68	2	3.5	Q9ULC5	Long-chain-fatty-acid--CoA ligase 5	76	12-7	1
2	2	6.5	P00480	Ornithine carbamoyltransferase, mitochondrial	40	12-7	1
2	2	24.2	Q9UKM9	RNA-binding protein Raly	32	12-7	1
2	2	14.7	Q16629	Serine/arginine-rich splicing factor 7	27	12-7	1
2	2	24.7	P62995	Transformer-2 protein homolog beta	34	12-7	1
1.82	2	3.3	Q9BQE3	Tubulin alpha-1C chain	50	12-7	1
2	2	15	Q16851	UTP--glucose-1-phosphate uridylyltransferase	57	12-7	1
2	2	6.7	P04004	Vitronectin	52	12-7	1
2.09	2.09	17.5	P51857	3-oxo-5-beta-steroid 4-dehydrogenase	37	20-15	1
2	2	12.5	P18124	60S ribosomal protein L7	29	20-15	1
2	2	10.3	P07858	Cathepsin B	38	20-15	1
2	2	10.2	P07339	Cathepsin D	44	20-15	1
2	2	5	Q16772	Glutathione S-transferase A3	25	20-15	1
2	2	10.6	P00738	Haptoglobin	45	20-15	1
2	2	11.6	P31943	Heterogeneous nuclear ribonucleoprotein H	49	20-15	1
1.52	1.52	3.6	P01857	Ig gamma-1 chain C region	36	20-15	1
2	2	5.8	P19338	Nucleolin	77	20-15	1
2.08	2.08	10.2	Q5VTE0	Putative elongation factor 1-alpha-like 3	50	20-15	1
2	2	4.7	P01008	Antithrombin-III	53	7-3	1
2	2	3.2	P30740	Leukocyte elastase inhibitor	43	7-3	1
Polypeptides whose MWexp were lower than MWcal by more than 15% of were empirically considered fragments.
